# Supplementary material for: ACE1 does not influence cerebral Aβ degradation or amyloid plaque accumulation in 5XFAD mice
Source: PLoS One. 2025 Sep 15;20(9):e0330193. doi: 10.1371/journal.pone.0330193 (PMC12435669; doi:10.1371/journal.pone.0330193)
Supplement: S7 Fig — (XLSX) [file pone.0330193.s005.xlsx]

## Sheet: Fig. 1
Figure 1
Figure 1B
ACE1 Hippocampus
	lane	sample		ACE1	Actin	ACE1	Mean
				Adj. Vol. (Int)	Adj. Vol. (Int)	Normalized
	4	5XFAD; ACE1FL/FLiCre	Male	7.23805e+06	2.86922e+06	2.52265	3.39982
	5	5XFAD; ACE1FL/FLiCre	Male	2.03887e+07	2.99873e+06	6.79913
	6	5XFAD; ACE1FL/FLiCre	Male	4.35328e+07	2.55704e+06	17.0247
	7	5XFAD; ACE1FL/FLiCre	Male	1.579e+06	2.35439e+06	0.670664
	8	5XFAD; ACE1FL/FLiCre	Female	5.50571e+06	2.05092e+06	2.6845
	9	5XFAD; ACE1FL/FLiCre	Female	1.61985e+07	2199728	7.36385
	10	5XFAD; ACE1FL/FLiCre	Female	4.92157e+06	2.04871e+06	2.40228
	11	5XFAD; ACE1FL/FLiCre	Female	3.46456e+06	2.55562e+06	1.35566
	12	5XFAD; ACE1+/+iCre	Male	1.7565e+07	2.92933e+06	5.99626	9.12546
	13	5XFAD; ACE1+/+iCre	Female	2.83358e+07	1.94716e+06	14.5524
	14	5XFAD; ACE1+/+iCre	Female	9.99252e+06	1386059	7.20931
	15	5XFAD; ACE1+/+iCre	Female	1.65262e+07	1.89004e+06	8.74388
	16	5XFAD; ACE1FL/FL	Male	2.23322e+07	2.32226e+06	9.61661	9.18331
	17	5XFAD; ACE1FL/FL	Male	1.97898e+07	2.21431e+06	8.93722
	18	5XFAD; ACE1FL/FL	Male	4.0244e+07	3.31824e+06	12.1281
	19	5XFAD; ACE1FL/FL	Male	1.31964e+07	2.09768e+06	6.29092
	20	5XFAD; ACE1FL/FL	Female	1.84084e+07	2.26972e+06	8.11041
	21	5XFAD; ACE1FL/FL	Female	2.74022e+07	2.48313e+06	11.0354
	22	5XFAD; ACE1FL/FL	Female	1.70127e+07	1.78559e+06	9.52777
	23	5XFAD; ACE1FL/FL	Female	2.33832e+07	2.99016e+06	7.82005
Figure 1D
ACE1 Cortex
	lane	sample		ACE1	Actin	ACE1	Mean
				Adj. Vol. (Int)	Adj. Vol. (Int)	Normalized
	4	5XFAD; ACE1FL/FLiCre	Male	1.02863e+07	3.00008e+06	3.42869	6.49949
	5	5XFAD; ACE1FL/FLiCre	Male	2.29823e+07	2.56456e+06	8.9615
	6	5XFAD; ACE1FL/FLiCre	Male	1.50473e+07	2.21088e+06	6.80603
	7	5XFAD; ACE1FL/FLiCre	Male	12261130	2.24485e+06	5.46188
	8	5XFAD; ACE1FL/FLiCre	Female	1.78999e+07	1.69134e+06	10.5833
	9	5XFAD; ACE1FL/FLiCre	Female	1.1234e+07	2.72276e+06	4.12598
	10	5XFAD; ACE1FL/FLiCre	Female	1.97056e+07	2.27686e+06	8.65474
	11	5XFAD; ACE1FL/FLiCre	Female	8.57749e+06	2.15848e+06	3.97386
	12	5XFAD; ACE1+/+iCre	Male	2.6353e+07	1.98209e+06	13.2955	13.0184
	13	5XFAD; ACE1+/+iCre	Female	2.02142e+07	1.4795e+06	13.6628
	14	5XFAD; ACE1+/+iCre	Female	1.67493e+07	1.63193e+06	10.2635
	15	5XFAD; ACE1+/+iCre	Female	2.31451e+07	1.55841e+06	14.8517
	16	5XFAD; ACE1FL/FL	Male	6.982e+07	2.02175e+06	34.5345	15.3567
	17	5XFAD; ACE1FL/FL	Male	2.72051e+07	1734110	15.6882
	18	5XFAD; ACE1FL/FL	Male	2.92019e+07	1.79802e+06	16.2411
	19	5XFAD; ACE1FL/FL	Male	2.34475e+07	1.74692e+06	13.4222
	20	5XFAD; ACE1FL/FL	Female	2.37101e+07	1.78931e+06	13.251
	21	5XFAD; ACE1FL/FL	Female	2.96757e+07	1.8691e+06	15.877
	22	5XFAD; ACE1FL/FL	Female	31649765	1.94815e+06	16.2461
	23	5XFAD; ACE1FL/FL	Female	3.43092e+07	2.04571e+06	16.7713
Figure 1G							pg of AngII per ug
AngII (PBS, Cortex)			Total protein	AngII	pg of AngII		total protein (fold
			(ug in 125uL)	(pg in 0.125mL)	per ug total protein	mean	5XFAD;ACE1FL/FL)	mean
	5XFAD; ACE1FL/FLiCre	F 7026	385.531	0.01575	4.08528e-05	5.01993e-05	0.710777	0.873393
	5XFAD; ACE1FL/FLiCre	F 7059	406.849	0.020625	5.06944e-05		0.882007
	5XFAD; ACE1FL/FLiCre	F 7024	340.117	0.018875	5.54956e-05		0.965541
	5XFAD; ACE1FL/FLiCre	F 7030	398.619	0.019	4.76646e-05		0.829293
	5XFAD; ACE1FL/FLiCre	F 7088	335.286	0.016125	4.80933e-05		0.836751
	5XFAD; ACE1FL/FLiCre	M 7063	357.877	0.01825	5.09951e-05		0.887239
	5XFAD; ACE1FL/FLiCre	M 7017	351.408	0.019	5.40683e-05		0.940707
	5XFAD; ACE1FL/FLiCre	M 7011	325.7	0.0175	5.37304e-05		0.934829
	5XFAD; ACE1FL/FLiCre	M 7053	322.469	0.00925	2.8685e-05		0.499075
	5XFAD; ACE1FL/FL	F 7014	304.938	0.00775	2.5415e-05	6.06824e-05	0.442183	1.05578
	5XFAD; ACE1FL/FL	F 7016	279.574	0.0165	5.90185e-05		1.02683
	5XFAD; ACE1FL/FL	F 7093	357.892	0.020375	5.69305e-05		0.990506
	5XFAD; ACE1FL/FL	F 7018	325.658	0.0265	8.13738e-05		1.41578
	5XFAD; ACE1FL/FL	M 7012	346.565	0.0195	5.62665e-05		0.978954
	5XFAD; ACE1FL/FL	M 8014	324.054	0.023375	7.2133e-05		1.25501
	5XFAD; ACE1FL/FL	M 1944	330.488	0.02	6.05165e-05		1.0529
	5XFAD; ACE1FL/FL	M 1946	277.998	0.0195	7.01443e-05		1.22041
	5XFAD; ACE1FL/FL	M 7098	333.69	0.01875	5.61899e-05		0.977621
	5XFAD; ACE1FL/FL	M 7060	262.309	0.013	4.95599e-05		0.862268
	5XFAD; ACE1FL/FL	M 7051	198.588	0.008875	4.46906e-05		0.77755
Figure 1H							pg of AngII per ug
AngII (RIPA, Cortex)			Total protein	AngII	pg of AngII		total protein (fold
			(ug in 125uL)	(pg in 0.125mL)	per ug total protein	mean	5XFAD;ACE1FL/FL)	mean
	5XFAD; ACE1FL/FLiCre	F 7026	630.134	0.02325	3.68969e-05	5.34967e-05	0.57661	0.836024
	5XFAD; ACE1FL/FLiCre	F 7059	487.661	0.025125	5.15215e-05		0.805157
	5XFAD; ACE1FL/FLiCre	F 7024	463.733	0.0235	5.06757e-05		0.791939
	5XFAD; ACE1FL/FLiCre	F 7030	438.41	0.03075	7.01398e-05		1.09612
	5XFAD; ACE1FL/FLiCre	F 7088	506.947	0.024875	4.90682e-05		0.766818
	5XFAD; ACE1FL/FLiCre	M 7063	532.848	0.032	6.00547e-05		0.93851
	5XFAD; ACE1FL/FLiCre	M 7017	611.796	0.03475	5.68e-05		0.887647
	5XFAD; ACE1FL/FLiCre	M 7011	536.115	0.029375	5.47923e-05		0.856272
	5XFAD; ACE1FL/FLiCre	M 7053	414.88	0.021375	5.15209e-05		0.805147
	5XFAD; ACE1FL/FL	F 7014	430.549	0.0225	5.22589e-05	6.39894e-05	0.81668	1
	5XFAD; ACE1FL/FL	F 7016	421.136	0.023875	5.66919e-05		0.885958
	5XFAD; ACE1FL/FL	F 7093	549.149	0.034375	6.25968e-05		0.978237
	5XFAD; ACE1FL/FL	F 7018	489.357	0.03575	7.30551e-05		1.14167
	5XFAD; ACE1FL/FL	M 7012	494.076	0.037625	7.61523e-05		1.19008
	5XFAD; ACE1FL/FL	M 8014	489.265	0.032375	6.61707e-05		1.03409
	5XFAD; ACE1FL/FL	M 1944	526.412	0.03975	7.55113e-05		1.18006
	5XFAD; ACE1FL/FL	M 1946	365.398	0.028625	7.83392e-05		1.22425
	5XFAD; ACE1FL/FL	M 7098	410.204	0.02125	5.18035e-05		0.809564
	5XFAD; ACE1FL/FL	M 7060	374.626	0.01975	5.27192e-05		0.823874
	5XFAD; ACE1FL/FL	M 7051	345.654	0.02025	5.85846e-05		0.915537
Figure 1J
ACE2 WB (ACE2 Cortex)
	lane	sample		ACE2	Actin	ACE2	ACE2 (fold	Mean
				Adj. Vol. (Int)	Adj. Vol. (Int)	Normalized	5XFAD; ACE1FL/FL)
	3	5XFAD; ACE1FL/FLiCre	Female	5.57314e+06	3.92394e+07	0.142029	0.814821	1.1504
	4	5XFAD; ACE1FL/FLiCre	Female	5.86751e+06	34029006	0.172427	0.989213
	5	5XFAD; ACE1FL/FLiCre	Female	5.70665e+06	3.33422e+07	0.171154	0.981911
	6	5XFAD; ACE1FL/FLiCre	Female	7.86732e+06	3.23865e+07	0.24292	1.39363
	7	5XFAD; ACE1FL/FLiCre	Female	6.65724e+06	3.05253e+07	0.218089	1.25118
	8	5XFAD; ACE1FL/FLiCre	Male	6.5158e+06	3.45853e+07	0.188398	1.08084
	9	5XFAD; ACE1FL/FLiCre	Male	6.80433e+06	3.37372e+07	0.201686	1.15708
	10	5XFAD; ACE1FL/FLiCre	Male	7.05858e+06	3.02176e+07	0.233592	1.34012
	11	5XFAD; ACE1FL/FLiCre	Male	7.92874e+06	3.38244e+07	0.234409	1.3448
	13	5XFAD; ACE1FL/FL	Female	6.16926e+06	2.7412e+07	0.225057	1.29115	1
	14	5XFAD; ACE1FL/FL	Female	6.40518e+06	3.50754e+07	0.182612	1.04764
	15	5XFAD; ACE1FL/FL	Female	7.02301e+06	3.65203e+07	0.192304	1.10325
	16	5XFAD; ACE1FL/FL	Female	6.86687e+06	4.17928e+07	0.164308	0.942633
	17	5XFAD; ACE1FL/FL	Male	8.60283e+06	3.85425e+07	0.223204	1.28052
	18	5XFAD; ACE1FL/FL	Male	7.85304e+06	3.75789e+07	0.208975	1.19889
	19	5XFAD; ACE1FL/FL	Male	6.3713e+06	3.88634e+07	0.163941	0.940531
	20	5XFAD; ACE1FL/FL	Male	6.93738e+06	32667113	0.212366	1.21834
	21	5XFAD; ACE1FL/FL	Male	5.0702e+06	3.67114e+07	0.13811	0.792336
	22	5XFAD; ACE1FL/FL	Male	6.99585e+06	3.95804e+07	0.17675	1.01402
	23	5XFAD; ACE1FL/FL	Male	6.33483e+06	3.93297e+07	0.16107	0.924058
	24	5XFAD; ACE1FL/FL	Male	5.902e+06	4.84524e+07	0.12181	0.698826
	25	5XFAD; ACE1FL/FL	Male	4.38059e+06	4.58773e+07	0.0954849	0.547797
Figure 1K
ACE2 WB (ACE1 Cortex)
	lane	sample		ACE1	Actin	ACE1	ACE1 (fold	Mean
				Adj. Vol. (Int)	Adj. Vol. (Int)	Normalized	5XFAD; ACE1FL/FL)
	3	5XFAD; ACE1FL/FLiCre	Female	9.55044e+06	3.92394e+07	0.243389	0.352351	0.511765
	4	5XFAD; ACE1FL/FLiCre	Female	3.1368e+07	34029006	0.9218	1.33448
	5	5XFAD; ACE1FL/FLiCre	Female	1.11152e+07	3.33422e+07	0.333367	0.482611
	6	5XFAD; ACE1FL/FLiCre	Female	1.90679e+07	3.23865e+07	0.588762	0.852343
	7	5XFAD; ACE1FL/FLiCre	Female	1.35997e+07	3.05253e+07	0.445521	0.644975
	8	5XFAD; ACE1FL/FLiCre	Male	9.06874e+06	3.45853e+07	0.262214	0.379604
	9	5XFAD; ACE1FL/FLiCre	Male	1.03603e+07	3.37372e+07	0.307088	0.444568
	10	5XFAD; ACE1FL/FLiCre	Male	1.01897e+07	3.02176e+07	0.337211	0.488176
	11	5XFAD; ACE1FL/FLiCre	Male	1.05022e+07	3.38244e+07	0.310493	0.449496
	13	5XFAD; ACE1FL/FL	Female	2.85578e+07	2.7412e+07	1.0418	1.5082	0.999999
	14	5XFAD; ACE1FL/FL	Female	2.4213e+07	3.50754e+07	0.690312	0.999356
	15	5XFAD; ACE1FL/FL	Female	2.91926e+07	3.65203e+07	0.799353	1.15721
	16	5XFAD; ACE1FL/FL	Female	2.60972e+07	4.17928e+07	0.624443	0.903998
	17	5XFAD; ACE1FL/FL	Male	4.02433e+07	3.85425e+07	1.04413	1.51157
	18	5XFAD; ACE1FL/FL	Male	2.89856e+07	3.75789e+07	0.771327	1.11664
	19	5XFAD; ACE1FL/FL	Male	2.50565e+07	3.88634e+07	0.644733	0.933372
	20	5XFAD; ACE1FL/FL	Male	2.15739e+07	32667113	0.660415	0.956074
	21	5XFAD; ACE1FL/FL	Male	2.14072e+07	3.67114e+07	0.583121	0.844177
	22	5XFAD; ACE1FL/FL	Male	2.34739e+07	3.95804e+07	0.593068	0.858576
	23	5XFAD; ACE1FL/FL	Male	2.04603e+07	3.93297e+07	0.520226	0.753125
	24	5XFAD; ACE1FL/FL	Male	2.74742e+07	4.84524e+07	0.567035	0.820889
	25	5XFAD; ACE1FL/FL	Male	2.01801e+07	4.58773e+07	0.439872	0.636797

## Sheet: Fig. S6
Figure 2
Figure 2A
Brain Weight
		5XFAD; ACE1FL/FL iCre	5XFAD; ACE1FL/FL
	Males	452.1	421.7
		448.3	430
		469.5	406.3
		429.8	458.3
		446.8	439.1
		459.2	440.2
		463.2	478.6
			405.3
			463.5
			442.3
			439.2
			429.3
	Females	439.6	434.2
		453.2	444.8
		464.8	459.2
		442.8	459.3
		465.7	465.7
		405.8	462.1
		445.1	459.3
		475.8
		450.4
		444.1
		459.1
	Mean	450.85	444.126
Figure 2B
Body Weight
		5XFAD; ACE1FL/FL iCre	5XFAD; ACE1FL/FL
	Males	28.3	31.5
		27.2	26.3
		28.2	25.6
		35.6	30.2
		25.8	33.1
		25.2	29.2
		27.6	28.5
			29.2
			26.5
			32.8
			25.4
			30.9
	Females	32.6	22.7
		21.4	22.2
		20.6	23.1
		23.4	29.2
		21.8	23.1
		23.8	20.2
		23	23.3
		22.9
		23.2
		23
		22.3
	Mean	25.3278	27

## Sheet: Fig. 3
Figure 3
Figure 3B
Plaque Covered Area in the Cortex
		5XFAD; ACE1FL/FL iCre	5XFAD; ACE1+/+ iCre	5XFAD; ACE1FL/FL
	Females	0.115	0.7464	0.25
		0.64	1.19	0.675
		0.6	0.525	0.7875
		0.21	0.563333	0.7775
		0.352	0.275	0.0133333
			0.135
	Males	0.26	0.456667	0.206
		0.615	0.734	0.055
		0.77	0.234	0.16
		0.235	0.18	0.1
		0.0575		0.0725
		0.175
	Mean	0.366318	0.50394	0.309683
Figure 3C
Plaque Size in the Cortex
		5XFAD; ACE1FL/FL iCre	5XFAD; ACE1+/+ iCre	5XFAD; ACE1FL/FL
	Females	114.58	191.882	140.113
		166.203	202.558	160.947
		155.425	142.28	184.403
		133.877	158.137	163.485
		135.348	147.99	59.5
			134.607
	Males	163.526	166.573	139.802
		174.48	188.894	126.853
		172.51	159.472	153.51
		114.915	146.963	127.26
		108.948		89.79
		123.918
	Mean	142.157	163.936	134.566
Figure 3D
Plaque Count in the Cortex
		5XFAD; ACE1FL/FL iCre	5XFAD; ACE1+/+ iCre	5XFAD; ACE1FL/FL
	Females	90.25	297.6	132.25
		335.333	484.5	292.5
		285.75	307.75	297.25
		118.25	278.333	406.5
		173.6	150.25	16.6667
			76
	Males	128.4	227.333	122.4
		282.75	324.4	38.5
		330	119	77.25
		157.5	91.75	66.6667
		40.25		59
		113.25
	Mean	186.848	235.692	150.898

## Sheet: Fig. 4
Figure 4
Figure 4B
Plaque Covered Area in the Hippocampus
		5XFAD; ACE1FL/FL iCre	5XFAD; ACE1+/+ iCre	5XFAD; ACE1FL/FL
	Females	0.638	0.982	0.5375
		0.623333	0.8075	0.5775
		0.53	0.4025	0.825
		0.135	0.44	0.1825
		0.0675	0.255	0.001
			0.135
	Males	0.3425	0.436667	0.185
		0.232	0.352	0.36
		0.585	0.37	0.083333
		0.6	0.15	0.066
		0.292		0.1125
		0.1075
	Mean	0.37753	0.372074	0.293033
Figure 4C
Plaque Size in the Hippocampus
		5XFAD; ACE1FL/FL iCre	5XFAD; ACE1+/+ iCre	5XFAD; ACE1FL/FL
	Females	172.284	169.744	149.62
		175.69	176.3	171.155
		149.958	150.843	163.637
		102.885	159.93	116.043
		77.1075	136.605	24.71
			127.058
	Males	134.145	128.207	159.167
		140.542	156.32	149.385
		161.88	172.824	157.75
		130.24	102.14	96.73
		121.384		117.21
		103.927
	Mean	133.64	147.997	130.541
Figure 4D
Plaque Count in the Hippocampus
		5XFAD; ACE1FL/FL iCre	5XFAD; ACE1+/+ iCre	5XFAD; ACE1FL/FL
	Females	112.4	232	116.25
		66.6667	139.5	96
		70.25	61.25	139.75
		28.5	58	50.25
		18.25	57.75	0.666667
			27.5
	Males	75.75	138.333	35
		44.4	68.2	81.5
		143.5	69	12.6667
		135	50	17.2
		65.4		25.25
		25.25
	Mean	71.397	74.3926	57.4533

## Sheet: Fig. 5
Figure 5
Figure 5B
GFAP Covered Area in the Hippocampus
		5XFAD; ACE1FL/FL iCre	5XFAD; ACE1+/+ iCre	5XFAD; ACE1FL/FL
	Females	14.125	14.244	8.4875
		12.474	16.26	14.0325
		19.5533	19.5975	11.655
		11.1275	27.4367	15.5575
		15.6725	15.385	10.3733
			12.35
	Males	14.3325	22.4667	6.662
		17.45	11.654	17.28
		12.372	13.52	12.3875
		12.445	11.566	11.085
		33.32		14.7175
		13.946
	Mean	14.3498	15.227	12.2238
Figure 5C
IBA1 Covered Area in the Hippocampus
		5XFAD; ACE1FL/FL iCre	5XFAD; ACE1+/+ iCre	5XFAD; ACE1FL/FL
	Females	0.836	2.598	1.7725
		1.19333	2.52	1.555
		2.9325	2.8475	2.915
		1.46	2.43667	1.7075
		0.8275	1.8775	0.23
			0.98
	Males	2.0525	2.73333	0.6575
		1.852	1.292	1.9775
		1.9625	1.66	0.386667
		5.16667	1.2625	0.762
		1.246		1.0425
		0.5625
	Mean	1.49248	2.02075	1.30062

## Sheet: Fig. 6
Figure 6
Figure 6B
GFAP Covered Area in the Cortex
		5XFAD; ACE1FL/FL iCre	5XFAD; ACE1+/+ iCre	5XFAD; ACE1FL/FL
	Females	4.7775	6.902	2.5
		3.9475	11.4325	8.545
		5.90667	12.3925	7.215
		8.3275	9.51	5.6175
		3.8775	5.37	7.11
			3.865
	Males	5.965	11.83	2.77
		5.328	6.256	3.61
		2.395	3.258	3.93
		15.8833	3.6025	3.536
		3.44		3.79
		5.42
	Mean	4.93847	7.44185	4.86235
Figure 6C
IBA1 Covered Area in the Cortex
		5XFAD; ACE1FL/FL iCre	5XFAD; ACE1+/+ iCre	5XFAD; ACE1FL/FL
	Females	0.57	1.648	1.7475
		0.903333	2.62	2.075
		2.2175	2.8525	2.0725
		0.6925	1.69333	3.31
		0.584	1.185	0.326667
			0.6875
	Males	0.82	1.30667	0.816
		1.3075	1.088	0.27
		3.46333	0.896	0.6925
		1.0325	0.4625	0.353333
		0.305		0.6
		0.8925
	Mean	0.932483	1.44395	1.22635

## Sheet: Fig. S4
Supplemental Figure 4
Figure S4A
Plaque Covered Area in the Cortex
		5XFAD; ACE1FL/FL iCre	5XFAD; ACE1+/+ iCre	5XFAD; ACE1FL/FL
	Females	0.115	0.7464	0.25
		0.64	1.19	0.675
		0.6	0.525	0.7875
		0.21	0.563333	0.7775
		0.352	0.275	0.0133333
			0.135
	Mean	0.3834	0.572456	0.500667
		5XFAD; ACE1FL/FL iCre	5XFAD; ACE1+/+ iCre	5XFAD; ACE1FL/FL
	Males	0.26	0.456667	0.206
		0.615	0.734	0.055
		0.77	0.234	0.16
		0.235	0.18	0.1
		0.0575		0.0725
		0.175
	Mean	0.352083	0.401167	0.1187
Figure S4B
Plaque Size in the Cortex
		5XFAD; ACE1FL/FL iCre	5XFAD; ACE1+/+ iCre	5XFAD; ACE1FL/FL
	Females	114.58	191.882	140.113
		166.203	202.558	160.947
		155.425	142.28	184.403
		133.877	158.137	163.485
		135.348	147.99	59.5
			134.607
	Mean	141.087	162.909	141.69
		5XFAD; ACE1FL/FL iCre	5XFAD; ACE1+/+ iCre	5XFAD; ACE1FL/FL
	Males	163.526	166.573	139.802
		174.48	188.894	126.853
		172.51	159.472	153.51
		114.915	146.963	127.26
		108.948		89.79
		123.918
	Mean	143.049	165.475	127.443
Figure S4C
Plaque Count in the Cortex
		5XFAD; ACE1FL/FL iCre	5XFAD; ACE1+/+ iCre	5XFAD; ACE1FL/FL
	Females	90.25	297.6	132.25
		335.333	484.5	292.5
		285.75	307.75	297.25
		118.25	278.333	406.5
		173.6	150.25	16.6667
			76
	Mean	200.637	265.739	229.033
		5XFAD; ACE1FL/FL iCre	5XFAD; ACE1+/+ iCre	5XFAD; ACE1FL/FL
	Males	128.4	227.333	122.4
		282.75	324.4	38.5
		330	119	77.25
		157.5	91.75	66.6667
		40.25		59
		113.25
	Mean	175.358	190.621	72.7633

## Sheet: Fig. 2
Supplemental Figure 5
Figure S5A
Aβ40 (PBS)
			Adj. Result (pg/ml)	ug of protein in 50uL of sample for ELISA	pg of Aβ40 in 50uL of sample	pg of Aβ40 per ug protein	mean
	5XFAD; ACE1FL/FLiCre	F 7026	329.249	154.212	16.4625	0.106752	0.0914599
	5XFAD; ACE1FL/FLiCre	F 7059	358.17	162.74	17.9085	0.110044
	5XFAD; ACE1FL/FLiCre	F 7024	561.283	136.047	28.0642	0.206283
	5XFAD; ACE1FL/FLiCre	F 7088	323.219	134.114	16.1609	0.120501
	5XFAD; ACE1FL/FLiCre	M 7063	139.147	143.151	6.95735	0.0486015
	5XFAD; ACE1FL/FLiCre	M 7017	126.593	140.563	6.32965	0.0450307
	5XFAD; ACE1FL/FLiCre	M 7011	186.892	130.28	9.3446	0.071727
	5XFAD; ACE1FL/FLiCre	M 7053	58.663	128.988	2.93315	0.0227398
	5XFAD; ACE1FL/FL	F 7014	222.11	121.975	11.1055	0.0910471	0.0899112
	5XFAD; ACE1FL/FL	F 7016	241.961	111.829	12.0981	0.108183
	5XFAD; ACE1FL/FL	F 7093	167.069	143.157	8.35345	0.0583517
	5XFAD; ACE1FL/FL	F 7018	284.939	130.263	14.247	0.109371
	5XFAD; ACE1FL/FL	M 7012	97.692	138.626	4.8846	0.0352358
	5XFAD; ACE1FL/FL	M 1944	26.138	132.195	1.3069	0.00988613
	5XFAD; ACE1FL/FL	M 7060	213.754	104.924	10.6877	0.101862
	5XFAD; ACE1FL/FL	M 7051	326.245	79.435	16.3123	0.205353
Figure S5B
Aβ40 (RIPA)
			Adj. Result (pg/ml)	ug of protein in 50uL of sample for ELISA	pg of Aβ40 in 50uL of sample	pg of Aβ40 per ug protein	mean
	5XFAD; ACE1FL/FLiCre	F 7030	237.32	175.364	11.866	0.0676649	0.0606028
	5XFAD; ACE1FL/FLiCre	F 7088	495.072	202.779	24.7536	0.122072
	5XFAD; ACE1FL/FLiCre	M 7063	146.641	213.139	7.33205	0.0344003
	5XFAD; ACE1FL/FLiCre	M 7017	283.373	244.718	14.1686	0.0578978
	5XFAD; ACE1FL/FLiCre	M 7011	255.2	214.446	12.76	0.0595021
	5XFAD; ACE1FL/FLiCre	M 7053	73.283	165.952	3.66415	0.0220796
	5XFAD; ACE1FL/FL	F 7014	372.828	172.22	18.6414	0.108242	0.0665579
	5XFAD; ACE1FL/FL	F 7016	369.746	168.454	18.4873	0.109747
	5XFAD; ACE1FL/FL	F 7093	371.799	219.66	18.5899	0.0846306
	5XFAD; ACE1FL/FL	M 7012	120.451	197.63	6.02255	0.0304738
	5XFAD; ACE1FL/FL	M 8014	156.238	195.706	7.8119	0.0399165
	5XFAD; ACE1FL/FL	M 1944	110.916	210.565	5.5458	0.0263378
Figure S5C
Aβ40 (GUANIDINE)
			Adj. Result (pg/ml)	ug of protein in 50uL of sample for ELISA	pg of Aβ40 in 50uL of sample	pg of Aβ40 per ug protein	mean
	5XFAD; ACE1FL/FLiCre	F 7030	168299	20.3817	8414.93	412.867	516.421
	5XFAD; ACE1FL/FLiCre	M 7063	84038.7	8.792	4201.93	477.927
	5XFAD; ACE1FL/FLiCre	M 7017	278560	16.2363	13928	857.827
	5XFAD; ACE1FL/FLiCre	M 7011	145542	10.0631	7277.09	723.149
	5XFAD; ACE1FL/FLiCre	M 7053	26012.4	11.788	1300.62	110.335
	5XFAD; ACE1FL/FL	F 7014	240369	17.6032	12018.5	682.741	465.688
	5XFAD; ACE1FL/FL	F 7016	292628	18.5256	14631.4	789.794
	5XFAD; ACE1FL/FL	F 7093	278945	25.905	13947.3	538.401
	5XFAD; ACE1FL/FL	M 7012	71209.8	11.3567	3560.49	313.516
	5XFAD; ACE1FL/FL	M 8014	87587.3	13.106	4379.36	334.148
	5XFAD; ACE1FL/FL	M 1944	47759.2	11.3567	2387.96	210.27
	5XFAD; ACE1FL/FL	M 7051	87679.7	6.3232	4383.98	693.317
	5XFAD; ACE1FL/FL	M 8007	34263.2	10.4899	1713.16	163.315
Figure S5D
Aβ42 (PBS)
			Adj. Result (pg/ml)	ug of protein in 50uL of sample for ELISA	pg of Aβ42 in 50uL of sample	pg of Aβ42 per ug protein	mean
	5XFAD; ACE1FL/FLiCre	F 7026	1912.08	154.212	95.604	0.61995	0.543436
	5XFAD; ACE1FL/FLiCre	F 7059	1470.1	162.74	73.5052	0.451673
	5XFAD; ACE1FL/FLiCre	F 7024	2823.11	136.047	141.156	1.03755
	5XFAD; ACE1FL/FLiCre	F 7030	652.256	159.447	32.6128	0.204536
	5XFAD; ACE1FL/FLiCre	F 7088	2367.37	134.114	118.368	0.882592
	5XFAD; ACE1FL/FLiCre	M 7063	1802.37	143.151	90.1184	0.629534
	5XFAD; ACE1FL/FLiCre	M 7017	1063.48	140.563	53.1739	0.378292
	5XFAD; ACE1FL/FLiCre	M 7011	1382.89	130.28	69.1446	0.530738
	5XFAD; ACE1FL/FLiCre	M 7053	402.588	128.988	20.1294	0.156057
	5XFAD; ACE1FL/FL	F 7014	1161.5	121.975	58.0749	0.47612	0.474212
	5XFAD; ACE1FL/FL	F 7016	1811.06	111.829	90.553	0.809743
	5XFAD; ACE1FL/FL	F 7093	1145.82	143.157	57.2908	0.400196
	5XFAD; ACE1FL/FL	F 7018	2049.62	130.263	102.481	0.786724
	5XFAD; ACE1FL/FL	M 7012	590.031	138.626	29.5015	0.212814
	5XFAD; ACE1FL/FL	M 8014	733.976	129.622	36.6988	0.283122
	5XFAD; ACE1FL/FL	M 1944	765.291	132.195	38.2646	0.289455
	5XFAD; ACE1FL/FL	M 7060	1123.78	104.924	56.189	0.535523
Figure S5E
Aβ42 (RIPA)
			Adj. Result (pg/ml)	ug of protein in 50uL of sample for ELISA	pg of Aβ42 in 50uL of sample	pg of Aβ42 per ug protein	mean
	5XFAD; ACE1FL/FLiCre	F 7026	553.721	252.053	27.6861	0.109842	0.124556
	5XFAD; ACE1FL/FLiCre	F 7059	568.546	195.064	28.4273	0.145733
	5XFAD; ACE1FL/FLiCre	F 7024	548.707	185.493	27.4353	0.147905
	5XFAD; ACE1FL/FLiCre	F 7030	469.309	175.364	23.4655	0.13381
	5XFAD; ACE1FL/FLiCre	F 7088	607.726	202.779	30.3863	0.149849
	5XFAD; ACE1FL/FLiCre	M 7063	434.111	213.139	21.7056	0.101837
	5XFAD; ACE1FL/FLiCre	M 7017	425.333	244.718	21.2667	0.0869026
	5XFAD; ACE1FL/FLiCre	M 7011	517.108	214.446	25.8554	0.120568
	5XFAD; ACE1FL/FL	F 7014	623.765	172.22	31.1883	0.181096	0.125667
	5XFAD; ACE1FL/FL	F 7016	629.702	168.454	31.4851	0.186906
	5XFAD; ACE1FL/FL	F 7093	570.766	219.66	28.5383	0.12992
	5XFAD; ACE1FL/FL	F 7018	660.45	195.743	33.0225	0.168704
	5XFAD; ACE1FL/FL	M 7012	316.624	197.63	15.8312	0.0801051
	5XFAD; ACE1FL/FL	M 8014	342.616	195.706	17.1308	0.0875333
	5XFAD; ACE1FL/FL	M 1944	191.208	210.565	9.5604	0.0454036
Figure S5F
Aβ42 (GUANIDINE)
			Adj. Result (pg/ml)	ug of protein in 50uL of sample for ELISA	pg of Aβ42 in 50uL of sample	pg of Aβ42 per ug protein	mean
	5XFAD; ACE1FL/FLiCre	F 7030	5.62646e+06	20.3817	281323	13802.7	15553.4
	5XFAD; ACE1FL/FLiCre	M 7063	3.40702e+06	8.792	170351	19375.7
	5XFAD; ACE1FL/FLiCre	M 7017	6.53605e+06	16.2363	326802	20127.8
	5XFAD; ACE1FL/FLiCre	M 7011	4.02514e+06	10.0631	201257	19999.6
	5XFAD; ACE1FL/FLiCre	M 7053	1.05179e+06	11.788	52589.5	4461.29
	5XFAD; ACE1FL/FL	F 7014	5.14367e+06	17.6032	257184	14610	12176.2
	5XFAD; ACE1FL/FL	F 7093	6.99626e+06	25.905	349813	13503.7
	5XFAD; ACE1FL/FL	M 7012	2.13068e+06	11.3567	106534	9380.77
	5XFAD; ACE1FL/FL	M 8014	2.75566e+06	13.106	137783	10512.9
	5XFAD; ACE1FL/FL	M 1944	1.836e+06	11.3567	91800	8083.37
	5XFAD; ACE1FL/FL	M 7051	2.34333e+06	6.3232	117166	18529.6
	5XFAD; ACE1FL/FL	M 1946	5.95615e+06	15.3326	297807	19423.2
	5XFAD; ACE1FL/FL	M 7098	1.71001e+06	15.7861	85500.6	5416.2
	5XFAD; ACE1FL/FL	M 7060	2.56439e+06	12.6629	128220	10125.7

## Sheet: Fig. S5
Supplemental Figure 6
Figure S6A
Plaque Covered Area in the Hippocampus
		5XFAD; ACE1FL/FL iCre	5XFAD; ACE1+/+ iCre	5XFAD; ACE1FL/FL
	Females	0.638	0.982	0.5375
		0.623333	0.8075	0.5775
		0.53	0.4025	0.825
		0.135	0.44	0.1825
		0.0675	0.255	0.001
			0.135
	Mean	0.398767	0.408	0.4247
		5XFAD; ACE1FL/FL iCre	5XFAD; ACE1+/+ iCre	5XFAD; ACE1FL/FL
	Males	0.3425	0.436667	0.185
		0.232	0.352	0.36
		0.585	0.37	0.083333
		0.6	0.15	0.066
		0.292		0.1125
		0.1075
	Mean	0.359833	0.327167	0.161367
Figure S6B
Plaque Size in the Hippocampus
		5XFAD; ACE1FL/FL iCre	5XFAD; ACE1+/+ iCre	5XFAD; ACE1FL/FL
	Females	172.284	169.744	149.62
		175.69	176.3	171.155
		149.958	150.843	163.637
		102.885	159.93	116.043
		77.1075	136.605	24.71
			127.058
	Mean	135.585	153.413	125.033
		5XFAD; ACE1FL/FL iCre	5XFAD; ACE1+/+ iCre	5XFAD; ACE1FL/FL
	Males	134.145	128.207	159.167
		140.542	156.32	149.385
		161.88	172.824	157.75
		130.24	102.14	96.73
		121.384		117.21
		103.927
	Mean	132.02	139.873	136.049
Figure S6C
Plaque Count in the Hippocampus
		5XFAD; ACE1FL/FL iCre	5XFAD; ACE1+/+ iCre	5XFAD; ACE1FL/FL
	Females	112.4	232	116.25
		66.6667	139.5	96
		70.25	61.25	139.75
		28.5	58	50.25
		18.25	57.75	0.666667
			27.5
	Mean	59.2133	68.8	80.5833
		5XFAD; ACE1FL/FL iCre	5XFAD; ACE1+/+ iCre	5XFAD; ACE1FL/FL
	Males	75.75	138.333	35
		44.4	68.2	81.5
		143.5	69	12.6667
		135	50	17.2
		65.4		25.25
		25.25
	Mean	81.55	81.3833	34.3233
